# Supplementary material for: An ex vivo tissue model of cartilage degradation suggests that cartilage state can be determined from secreted key protein patterns
Source: PLoS One. 2019 Oct 21;14(10):e0224231. doi: 10.1371/journal.pone.0224231 (PMC6802827; doi:10.1371/journal.pone.0224231)
Supplement: S1 Table — Normalized fluorescence intensities of the Luminex experiments of healthy and degrading tissue perturbed with 55 stimuli. (XLSX) [file pone.0224231.s001.xlsx]

## Sheet: Explanation
An ex vivo tissue model of cartilage degradation suggests that cartilage state can be determined from secreted key protein patterns
Michael Neidlin1, Efthymia Chantzi2, George Macheras3, Mats G Gustafsson2, Leonidas G Alexopoulos1,*
Departmental and institutional affiliations
1: Department of Mechanical Engineering, National Technical University of Athens, Athens, Greece
2: Department of Medical Sciences, Uppsala University, Uppsala, Sweden
3: 4th Orthopaedic Department, KAT Hospital , Athens , Greece.
Corresponding Author
Email: leo@mail.ntua.gr
The dataframe in the "NormMFI" sheets provides the pre-processed cytokine release measurements
as explained in the Methods part of the manuscript.
55 single and pairwise stimuli are included for the healthy and degrading (collagenase II treated) condition
The values are normalized in the interval [-1,+1] as explained in eq. 1 of the full manuscript text.

## Sheet: NormMFI
Stimulus	Status	PEDF	CXL11	IL13	ZG16	IL4	GROA	IFNG	CYTC	IL8	IL17F	IL12A	TNFA	IL1A	TFF3	ICAM1	IL10	FST	S10A6	CXL10	PROK1	CCL5	IL20	TNF12	FGF2	MMP9
BMP2	Healthy	-0.043769	-0.031346	0.0489007	0.0768102	0.0955526	-0.368526	0.0295676	-0.0617232	-0.271042	-0.0123356	-0.0401533	0.0371839	0.0647167	0.00476112	-0.0776521	0.0360243	-0.10485	0.0292042	-0.107899	-0.0430351	0.0321923	-0.0164557	0.246188	0.244573	-0.0750367
BMP2-IL1A	Healthy	-0.0588961	-0.0573409	-0.00608821	-0.356342	0.0293006	0.630153	-0.0295558	-0.0307999	0.36812	-0.044235	-0.0736148	0.229059	-0.0769023	-0.0414018	0.400255	-0.052041	0.375779	-0.0884325	-0.0459813	-0.0819383	-0.010648	-0.0415045	-0.475872	0.469243	0.0824651
BMP2-IL1B	Healthy	-0.104891	-0.11421	-0.0485233	-0.0332081	-0.0311245	-0.429304	-0.188612	-0.0657575	-0.311959	-0.0924275	-0.105029	0.0127097	0.0272886	-0.127394	-0.23338	-0.105576	-0.286439	-0.0686968	-0.196238	-0.077508	-0.0589735	-0.118384	-0.0339342	0.235725	-0.297315
BMP2-IL6	Healthy	-0.10578	-0.132254	0.00373005	-0.159885	0.0110737	-0.519213	-0.0813178	-0.00249203	-0.37656	-0.0760096	-0.109695	-0.0379476	-0.153564	-0.0786477	-0.179719	-0.0671396	-0.0543237	-0.123027	-0.222368	-0.0239022	0.0292227	-0.082575	-0.330087	-0.236967	-0.00768711
BMP2-IL8	Healthy	-0.00526932	-0.0735765	-0.0408265	-0.306978	0.0325012	-0.445162	-0.137192	-0.0251173	-0.14421	-0.0155265	-0.104295	0.0251004	0.031307	-0.0297265	-0.125569	-0.0741832	-0.0613839	-0.104049	-0.348434	-0.0555874	-0.0420326	-0.100754	-0.383519	0.0422018	0.522003
BMP2-MMP9	Healthy	-0.049511	-0.0832795	0.000869943	-0.350026	-0.0337192	-0.566669	-0.0548022	-0.0668047	-0.596394	-0.017665	-0.091691	0.0162107	-0.105421	-0.115261	-0.123954	-0.0456639	-0.0846878	-0.125034	-0.301395	-0.0740525	0.0401618	-0.13338	-0.232169	0.443497	-0.00640192
BMP2-TNFA	Healthy	-0.102408	-0.0494059	0.00191188	-0.402062	-0.0113245	-0.21324	-0.0727376	-0.0558611	-0.27152	-0.0657274	-0.0939874	0.0186963	-0.132267	-0.0985864	0.149885	-0.0747186	0.165972	-0.472483	-0.375615	-0.0951249	0.0030012	-0.11065	-0.471426	-0.0185366	-0.55059
FGF2	Healthy	-0.0776714	-0.107956	-0.0602843	0.00569056	-0.0436992	0.0651958	-0.0245399	0.00776321	-0.033796	-0.0101315	-0.0653219	0.0226472	-0.102517	-0.0412677	-0.0815786	-0.0495447	0.246434	-0.0398138	-0.0681428	-0.0415606	-0.0180815	-0.0785762	-0.21229	0.35316	-0.244307
FGF2-IL1A	Healthy	-0.143904	-0.126174	-0.108885	-0.0275539	-0.0444953	0.255534	-0.080392	-0.0255546	0.342863	-0.0979081	-0.138206	0.389116	-0.102517	-0.118192	0.315218	-0.120222	-0.12428	-0.0760446	0.00506712	-0.101016	-0.147892	-0.143467	-0.189082	0.155681	0.141644
FGF2-IL1B	Healthy	-0.103116	-0.156245	-0.0907968	-0.175339	-0.0363269	-0.256073	-0.0654907	-0.0275741	-0.29241	-0.0848662	-0.108833	-0.0520043	0.0117958	-0.124102	-0.0559029	-0.109558	0.156728	-0.157518	-0.250782	-0.156127	-0.0754289	-0.123273	-0.383697	-0.173034	-0.0886908
FGF2-IL6	Healthy	-0.0814045	-0.112732	-0.00807513	-0.146063	-0.0125709	-0.412701	-0.0168338	-0.0469441	-0.435147	-0.0722298	-0.0746316	0.0191919	-0.10734	-0.107923	-0.184625	-0.0940764	0.0346403	-0.169935	-0.281576	-0.0672074	-0.019957	-0.0796639	-0.225424	0.0972763	-0.0632356
FGF2-IL8	Healthy	-0.0796196	-0.127499	-0.0160345	-0.148734	-0.0321608	-0.306667	-0.133446	-0.0555466	-0.186554	-0.0382527	-0.0682167	-0.0379476	-0.0939694	-0.0990346	-0.210664	-0.0543558	0.0667321	-0.153998	-0.410993	-0.0668983	-0.0390992	-0.111034	-0.183972	-0.0577508	-0.188155
FGF2-MMP9	Healthy	-0.142192	-0.122784	0.00946549	-0.385412	0.0338664	-0.4564	-0.0782378	-0.107635	-0.527248	-0.0233215	-0.0701629	-0.0162219	-0.0747972	-0.0473393	-0.208226	-0.0579769	-0.0736664	-0.301286	-0.417068	-0.0870463	0.00791399	-0.0789385	-0.403396	0.206084	0.138447
FGF2-TNFA	Healthy	-0.1203	-0.149118	-0.0861547	-0.277217	-0.0714658	-0.639738	-0.118047	-0.0720375	-0.245306	-0.104074	-0.114899	-0.00961788	-0.0600071	-0.0740609	0.0507927	-0.0966498	-0.21845	-0.187692	-0.485335	-0.102829	-0.0679097	-0.140018	-0.237989	0.177953	0.177284
IGF1	Healthy	0.0109447	-0.0428838	-0.0194843	0.0117462	-0.0103296	-0.292792	-0.0601195	0.034075	-0.0453773	-0.0351023	-0.0516781	-0.0469003	-0.0188277	-0.00214912	-0.0520818	-0.0014707	-0.141657	0.0693841	-0.142974	-0.0841672	-0.010187	-0.0483029	-0.0399381	0.147059	-0.00594911
IGF1-IL1A	Healthy	-0.0761517	-0.0225472	0.0380266	-0.114637	0.00532688	-0.137848	-0.100174	-0.0559936	0.00694784	-0.0146381	-0.0552792	0.0216625	-0.102669	-0.0973932	0.234445	-0.0336343	-0.099422	-0.247658	-0.0588458	0.002977	-0.0640615	-0.0308087	-0.227664	0.108454	-0.45128
IGF1-IL1B	Healthy	-0.106314	-0.123159	0.0245456	-0.568235	-0.0966364	-0.543702	0.00193356	-0.0975933	-0.546603	-0.0946958	-0.0654128	-0.0514348	-0.0173976	-0.0245057	-0.195118	-0.0607092	-0.179901	-0.466714	-0.374263	-0.0892963	0.0145357	-0.140625	-0.432202	0.111489	-0.266092
IGF1-IL6	Healthy	-0.0212639	-0.135318	-0.0395547	-0.209554	-0.0337192	-0.529527	-0.0577496	-0.0278722	-0.467073	-0.00969183	-0.0352359	-0.000515198	-0.0815773	-0.0478825	-0.084115	-0.0465521	-0.128114	-0.12714	-0.433769	-0.0468883	-0.0489422	-0.10568	-0.305207	-0.0524194	-0.0692954
IGF1-IL8	Healthy	-0.0310764	-0.0272421	0.022678	-0.216495	0.0442066	-0.430309	-0.0995352	0.00606371	-0.37656	-0.00618819	-0.0481896	0.0343113	-0.0481616	-0.0613674	-0.198165	-0.00967692	-0.121462	-0.135921	-0.373589	-0.0322219	0.0561159	-0.00249688	-0.206979	0.0369004	-0.115534
IGF1-MMP9	Healthy	-0.096249	-0.0860841	-0.141366	-0.0636431	-0.0421106	-0.530507	-0.0273204	-0.0786339	-0.385865	-0.106391	-0.106743	0.0206757	-0.00915573	-0.0517002	-0.318743	-0.0914459	-0.17698	-0.0734177	-0.279963	-0.0510699	-0.0918652	-0.0597163	0.0931188	0.376344	-0.297315
IGF1-TNFA	Healthy	-0.0588961	-0.0804894	-0.058379	-0.110056	0.024228	-0.408285	-0.0368882	0.00670903	0.0868352	-0.0305041	-0.0448552	0.0826641	-0.0789426	-0.0147305	0.496896	-0.0711152	0.212422	0.00314277	-0.200858	0.0300158	-0.0313567	-0.0288277	-0.20725	0.393023	0.323289
IL10	Healthy	-0.0579174	-0.0808374	0.147586	-0.112373	0.0105973	-0.397366	-0.00655912	-0.0836347	-0.196839	-0.00583916	-0.0223472	-0.00465598	-0.0567755	-0.0334129	-0.240324	-0.038863	-0.0881007	-0.105724	-0.349084	-0.0531732	-0.0691986	-0.0699534	0.399187	0.189441	-0.199201
IL10-IL1A	Healthy	-0.00321356	-0.0157385	0.0750956	-0.757791	0.119211	0.676202	-0.0312386	-0.0932438	0.348966	-0.000287472	-0.0223472	0.535629	-0.0278912	-0.0683821	0.591565	-0.052041	0.0251153	-0.170281	-0.529798	0.0202128	-0.000150534	-0.0126103	-0.501864	0.334184	0.332017
IL10-IL1B	Healthy	-0.0114875	-0.0660737	-0.0178579	-0.00595279	-0.0378979	-0.534909	-0.0583411	-0.0275898	-0.334736	-0.00236216	-0.0346352	-0.0346297	0.0869947	-0.0932372	-0.227688	-0.0618844	-0.153426	-0.0159413	-0.226117	-0.0598389	-0.053934	-0.0394822	0.390047	0.0342276	0.187548
IL10-IL6	Healthy	-0.0957243	0.0169889	0.0120855	-0.455257	0.135886	-0.225083	0.00403438	-0.015774	-0.518085	0.0180053	-0.0534978	0.00308008	-0.098113	-0.0596976	-0.0574471	0.00614534	0.39446	-0.123209	-0.274135	0.021254	-0.0232558	-0.0551905	-0.211606	0.337984	0.306281
IL10-IL8	Healthy	-0.076489	0.00592417	0.0459379	-0.206298	0.0379391	-0.472691	0.0305617	-0.10032	-0.485363	-0.00322915	-0.0503064	0.0658971	-0.0386035	0.0211529	-0.230152	-0.03215	-0.0721533	-0.132763	-0.356277	0.0149733	0.0581231	-0.0448926	0.001796	0.0761062	-0.108528
IL10-MMP9	Healthy	-0.0775024	-0.0351635	0.017158	-0.12984	-0.00489237	-0.147875	-0.0813178	-0.0984172	-0.0426384	-0.053339	-0.0263825	-0.00309917	-0.0763208	-0.0717822	-0.224596	-0.03215	-0.141314	-0.105106	-0.21178	-0.0377465	-0.0299178	-0.0294872	0.198389	0.361077	-0.199201
IL10-TNFA	Healthy	-0.132212	-0.0794468	-0.0265922	-0.142543	-0.0244389	-0.468402	-0.0195726	-0.035366	-0.378804	-0.0710416	-0.0645496	-0.0098804	-0.102669	-0.0717822	-0.316035	-0.127102	-0.0242326	-0.342466	-0.385491	-0.0307778	-0.0124962	-0.0569266	-0.191719	-0.115385	-0.254723
IL13	Healthy	-0.0312312	0.0311778	-0.0194843	0.0183399	-0.00195122	0.00610539	-0.0130241	0.0414475	-0.0330856	0.0181716	-0.0466075	0.0428783	0.14743	0.0556897	0.0302613	0.0322388	0.166886	-0.00532275	-0.0167151	0.00324675	-0.00514372	-0.0411669	-0.0287866	0.0430797	-0.231457
IL13-IL1A	Healthy	-0.0666253	-0.0804894	-0.103531	-0.147731	0.0419776	-0.580998	-0.0391654	-0.0709801	-0.485363	0.0254313	-0.041629	0.0294853	-0.0598662	-0.0387252	-0.199184	-0.038863	-0.157638	-0.108112	-0.367212	-0.0330903	-0.0143511	-0.0489876	-0.181239	0.267882	-0.0160061
IL13-IL1B	Healthy	0.0120829	-0.0316631	-0.0720119	-0.356529	-0.0213824	-0.525199	-0.00335748	-0.115528	-0.523704	-0.0135741	-0.0150722	0.0162107	0.106837	-0.0506066	-0.152714	0.0125172	-0.0745763	-0.0860429	-0.396905	-0.0258981	0.0180313	-0.00942803	-0.229349	0.177953	0.355415
IL13-IL6	Healthy	-0.0479097	0.0241349	0.0262823	-0.456117	0.0320452	-0.612915	0.0528774	0.00509415	-0.229912	-0.00097808	-0.0145772	0.0536062	-0.0661021	-0.021915	0.0602506	-0.0158606	0.124108	0.0601009	-0.434872	-0.00436205	0.0434783	0.0138164	-0.220413	-0.00191939	0.388528
IL13-IL8	Healthy	0.0406481	-0.0586751	-0.067528	-0.107251	-0.0347607	0.0803661	-0.070311	0.0269822	-0.0780262	-0.0286762	-0.0272272	-0.0940845	0.0684323	0.0106088	0.0947612	0.0380669	0.440424	0.0323242	-0.160274	-0.00545852	-0.00196049	-0.00500626	-0.28461	-0.00675024	0.0943583
IL13-MMP9	Healthy	-0.0450396	-0.124665	0.0128497	0.0723797	0.0633835	-0.411105	-0.0141097	0.0140416	-0.0983278	-0.0463074	-0.0105931	0.0246107	-0.044591	-0.00564035	-0.0358507	-0.0129972	-0.0667414	0.0271586	-0.308088	-0.0154355	-0.019957	-0.0565789	0.147782	0.431373	-0.23862
IL13-TNFA	Healthy	-0.0643112	-0.103222	-0.110091	-0.30378	-0.00636943	0.0459203	-0.0284369	-0.00359805	0.352393	-0.077409	-0.0614715	0.000514668	-0.0769023	-0.0572027	0.357104	-0.0786161	0.16725	-0.0460175	-0.256399	-0.0258981	-0.114952	-0.0510471	-0.140371	0.216216	0.194524
IL1A	Healthy	0.0378257	0.0135215	0.0924177	-0.184768	0.0858923	0.598799	0.0280726	0.0137527	0.408452	0.0259224	0.0109484	0.559637	-0.10711	0.0672411	0.641139	0.100466	0.429172	-0.0780966	-0.0347633	0.0233298	0.0426513	0.0890528	-0.256666	0.0736469	0.0180558
IL1B	Healthy	0.0159049	0.0238511	0.0247941	-0.0294317	-0.000487092	-0.27851	-0.0239856	0.0489771	-0.059954	-0.0371386	0.00149329	-0.0114583	0.177425	-0.0232087	0.0801748	0.0287516	0.0621302	0.0463163	-0.137398	-0.0171176	0.0393291	-0.0551905	-0.14134	-0.0696721	0.304483
IL4	Healthy	-0.0588961	-0.0338879	0.0551213	-0.387264	0.0512702	-0.209742	-0.0501202	-0.0252422	-0.390709	-0.045176	-0.0358373	0.0649976	-0.0834881	-0.0599755	-0.108665	-0.0132352	-0.0534478	-0.0116375	-0.240248	-0.0377465	-0.0352135	-0.0301475	-0.116669	0.221477	0.426462
IL4-IL1A	Healthy	-0.0020426	-0.042236	-0.0243946	-0.434921	0.135886	-0.244442	-0.137192	-0.027527	0.416765	-0.0323385	-0.0644588	0.287078	-0.0278912	-0.134356	0.498827	0.0102509	-0.162592	-0.154094	-0.423194	-0.100358	-0.0449827	-0.106823	-0.326475	0.425427	0.577002
IL4-IL1B	Healthy	-0.0548303	-0.10686	-0.0720119	-0.402062	-0.0347607	-0.651885	-0.136509	-0.110339	-0.623782	-0.0776092	-0.0866064	-0.155265	0.111714	-0.111274	-0.207192	-0.0187402	-0.181366	-0.183885	-0.440783	-0.118397	-0.0733441	-0.112574	-0.352522	0.266339	-0.0206442
IL4-IL6	Healthy	-0.0901587	-0.061018	-0.110091	-0.251794	-0.00440098	-0.08874	-0.114426	0.00788021	-0.354511	-0.0988442	-0.0830706	0.000514668	-0.10973	-0.0902878	-0.0498883	-0.0859493	0.274876	-0.0433385	-0.230431	0.00727567	0.030073	-0.0341275	-0.0776946	0.153285	0.313945
IL4-IL8	Healthy	-0.00102026	-0.0120627	0.00631597	-0.452255	0.135886	-0.208731	-0.0374566	-0.0257421	-0.518085	-0.00149666	-0.03062	0.057739	-0.0278912	-0.0695131	-0.172265	0.00614534	-0.112932	-0.110868	-0.354308	-0.00573301	0.0928454	-0.0347938	-0.00230085	0.0577617	0.19273
IL4-MMP9	Healthy	-0.185364	-0.129206	-0.183716	-0.0383231	-0.0244389	-0.354464	-0.109201	-0.0234651	-0.105688	-0.12115	-0.101567	-0.0879552	-0.213434	-0.116802	-0.289909	-0.181445	0.0374494	-0.333676	-0.33048	-0.104979	-0.0691986	-0.112959	-0.272139	0.185012	-0.254723
IL4-TNFA	Healthy	-0.0717853	0.0403203	-0.00635268	-0.318781	0.0325012	-0.448933	0.00193356	-0.0170632	-0.14421	-0.0157044	-0.0656403	0.0251004	-0.0920963	-0.0260664	0.17239	-0.0611006	0.204849	-0.049187	-0.349084	-0.0418552	-0.002414	-0.0586684	-0.253441	0.220896	0.106781
IL6	Healthy	-0.109173	0.00356295	0.0817509	-0.0327211	0.00194363	-0.519591	-0.00548964	-0.0335537	-0.376	-0.00653746	-0.0690172	0.0725883	0.0193924	0.0463305	-0.185272	-0.0724469	-0.00157978	-0.101328	-0.233414	-0.00408831	-0.0386118	-0.046595	-0.193307	0.00476644	-0.394553
IL8	Healthy	0.0196974	-0.0560101	-0.0224794	-0.0980006	-0.0659056	-0.353064	-0.0660909	-0.0555962	-0.398056	-0.035472	-0.0542987	-0.0600437	-0.0857013	-0.0861853	-0.241306	-0.0332628	-0.196979	0.0431539	-0.370225	-0.0403841	-0.0775219	-0.0977444	0.0323588	0.129274	0.536071
MMP9	Healthy	-0.0233944	-0.0566751	-0.067528	-0.131396	0.00436258	-0.150349	-0.0340557	0.0311277	-0.0780262	-0.000632657	-0.0376457	0.0826641	-0.0247204	-0.0555459	0.107199	-0.0436396	0.390189	0.032527	-0.257528	-0.0699971	-0.0479495	-0.0996234	-0.267039	0.421607	0.0943583
TGFB1	Healthy	0.00319303	-0.0291322	0.0424778	-0.0253628	-0.0118227	-0.351866	-0.0489562	-0.00371777	-0.197263	0.0203277	-0.00304033	0.0568237	-0.0621253	-0.0624836	0.00836908	0.00888617	0.0685602	-0.147782	-0.26951	-0.00272183	0.0236591	-0.0190355	-0.259317	-0.136017	-0.0859147
TGFB1-IL1A	Healthy	-0.0736283	0.01468	0.116606	-0.367822	0.00916546	0.262585	-0.00763088	-0.15361	0.374314	0.00945115	-0.0477936	0.175372	-0.0543996	-0.000908115	0.338773	-0.0262553	-0.0269978	-0.269151	-0.344223	-0.0171176	0.00120265	-0.0428571	-0.435646	0.17077	-0.326565
TGFB1-IL1B	Healthy	-0.0105945	-0.0275566	0.0640153	-0.110118	0.0743578	-0.56124	-0.0512868	-0.0296331	-0.398056	-0.0351023	-0.0258764	0.00766479	0.0853188	-0.0769231	-0.1813	-0.0176584	-0.106457	-0.0186311	-0.324184	-0.0230492	-0.0474539	-0.0455729	0.0638866	0.0686887	-0.0980028
TGFB1-IL6	Healthy	-0.0863651	-0.0626979	-0.017317	-0.521871	-0.0203676	-0.660768	-0.059526	-0.0850671	-0.660907	-0.0748131	-0.0915955	-0.0520043	-0.0953973	-0.0729204	-0.315789	-0.113138	-0.156231	-0.250135	-0.476517	-0.0598389	-0.0655974	-0.0572745	-0.192513	0.0628366	-0.0239161
TGFB1-IL8	Healthy	-0.0126806	-0.042236	0.0418787	-0.242485	0.0486336	-0.480824	-0.0976223	-0.0830419	-0.596394	0.00758656	-0.0252865	0.0231388	-0.0117169	-0.0419388	-0.202046	0.0201454	-0.0387766	-0.108645	-0.482777	0.00162602	-0.00514372	-0.0531148	-0.140129	0.125628	-0.00640192
TGFB1-MMP9	Healthy	-0.0272211	-0.0300798	-0.00940411	-0.246097	-0.00440098	-0.47352	-0.0619039	0.000336614	-0.312722	-0.000632657	-0.0418898	0.0177036	-0.0359045	-0.0137124	0.00226436	-0.056422	-0.0859263	-0.0477583	-0.28231	-0.00986842	0.0492272	-0.0394822	-0.190663	0.315858	0.313945
TGFB1-TNFA	Healthy	-0.0194449	0.0266821	0.0899366	-0.100145	0.0538922	-0.455417	-0.0206723	0.0174093	-0.217297	0.00554444	-0.00993891	0.0400395	0.00196119	0.0440747	0.117537	-0.00920437	-0.0217566	-0.084852	-0.306561	0.0248809	0.0189014	0.0222222	-0.153841	0.00476644	-0.0175474
TNFA	Healthy	-0.0469512	-0.0910273	-0.0697653	-0.0581626	-0.0490296	-0.282208	0.0423343	-0.0133274	-0.117744	-0.0684763	-0.0446366	0.0400395	-0.0798194	-0.0183101	0.077708	-0.0333866	-0.038493	-0.0732514	-0.329848	0.00216685	0.000300933	-0.0364634	-0.118762	0.0560579	-0.410388
BMP2	Degrading	0.175559	0.141681	0.294397	0.69999	0.104408	-0.0657534	0.0846605	0.00131566	0.0156588	0.0912779	0.0369019	0.101449	0.144477	0.187685	-0.0667452	0.0994185	0.490665	-0.0204891	0.727614	0.0962584	0.108144	0.0177305	-0.0397351	-0.474016	-0.747115
BMP2-IL1A	Degrading	0.114674	0.135751	0.301047	0.682531	0.148529	0.0462135	0.178947	-0.0409666	-0.141071	0.100402	-0.0358785	0.402637	0.144477	0.156212	0.210246	0.0798435	0.465327	-0.0869173	0.790964	0.09568	0.209467	0.270573	0.0549285	-0.0858469	-0.754598
BMP2-IL1B	Degrading	0.145948	0.136348	0.353041	0.679372	0.185654	-0.38235	0.233146	0.00753683	-0.0116947	0.197133	-0.0091202	0.142649	0.266903	0.320624	-0.0270134	0.0916893	0.512374	-0.198042	0.681222	0.13233	0.096687	0.0969845	0.0730627	-0.750935	-0.692756
BMP2-IL6	Degrading	0.368612	0.0611632	0.219982	0.570443	-0.0078329	-0.407451	0.0634648	0.027173	0.0056878	0.12206	0.0192665	0.0903475	0.0854897	0.494194	0.147346	-0.0360581	0.172628	-0.109802	0.580334	0.0430071	-0.0198473	-0.00453309	0.0535041	-0.677419	-0.698537
BMP2-IL8	Degrading	0.0575399	0.08786	0.129159	0.658644	0.0638642	-0.253646	0.0930233	-0.0115558	0.00261304	0.120583	0.00645231	0.0522928	0.143558	0.158798	-0.0912254	0.0791763	0.098687	0.0444004	0.738724	0.0526316	0.0429799	0.0633981	0.0426829	-0.0907275	-0.741
BMP2-MMP9	Degrading	0.326042	0.137539	0.346549	0.635469	0.0623482	-0.262181	0.138801	0.0310191	0.0321193	0.121815	0.0571968	0.182512	0.0880287	0.126949	0.131106	0.0596772	0.260083	-0.0706167	0.808338	0.108236	0.0899183	0.0831609	0.0791789	-0.134742	-0.0641809
BMP2-TNFA	Degrading	0.189055	0.0667661	0.129442	0.562843	0.139033	-0.292871	0.146875	-0.012745	-0.0530841	0.0803519	-0.017007	0.087529	0.0385675	0.08166	-0.0951086	-0.0150256	0.605341	-0.0485353	0.252367	0.0459149	-0.0308642	0.0546075	0.0668648	-0.296655	-0.672832
FGF2	Degrading	0.223273	0.076412	0.135643	0.611532	0.0546939	-0.0204369	0.0854271	0.0109887	-0.0138333	0.0350769	0.00618512	0.0650794	0.0978998	0.0688836	0.223703	0.0331912	0.629074	-0.0419673	0.603515	0.0184092	0.00669145	0.0186005	0.0710059	0.444228	-0.729757
FGF2-IL1A	Degrading	0.332453	0.0230379	-0.100124	0.227475	0.0469136	0.00947684	0.0761421	-0.0189313	-0.324291	-0.0736049	-0.0715611	0.766223	0.0637156	0.00290698	0.482846	0.164584	0.0584071	-0.0148113	0.783436	-0.0700492	0.0683403	0.440404	0.0845481	0.183551	-0.629768
FGF2-IL1B	Degrading	0.315636	0.0804851	0.184982	0.435599	0.107858	-0.299974	0.0808081	0.0104652	-0.0195002	0.0912779	-0.00396631	0.0931486	0.0604072	0.0631615	0.0969992	-0.0357201	0.0936968	-0.0737682	0.655359	0.0452703	0.0190896	-0.00453309	-0.0397351	-0.475343	-0.703523
FGF2-IL6	Degrading	0.0344893	0.0336037	0.185727	0.530793	0.0917647	-0.3923	0.166412	-0.043422	-0.024414	0.0562745	-0.0460824	0.0469256	0.0914416	0.0408948	-0.244896	0.0716374	0.364017	-0.0122293	0.126713	-0.040884	0.0339841	-0.0413534	-0.0211382	0.259661	-0.731477
FGF2-IL8	Degrading	0.134612	0.0336037	0.248099	0.636303	0.084585	-0.483047	0.140157	0.0125503	0.00261304	0.0991095	0.00602474	0.114951	0.0745774	0.122201	0.0131897	0.0438187	0.299078	-0.0367937	0.516861	0.086324	0.0849315	0.025077	-0.0662139	0.0397186	-0.708119
FGF2-MMP9	Degrading	0.174144	0.0215096	0.183486	0.674713	0.0698795	-0.298281	0.0960265	0.00465309	0.00650964	0.0456482	-0.00598868	0.0553328	0.0137761	0.0518314	-0.063476	0.0374413	0.473006	-0.100181	0.56926	0.0190906	-0.0552923	0.019469	0.0397554	-0.750935	-0.692756
FGF2-TNFA	Degrading	0.118842	0.0895197	0.180982	0.549587	0.0691318	-0.117287	0.0907577	-0.00708042	-0.0126105	0.114625	-0.0434242	0.0399348	0.111677	0.0844178	0.0234995	0.048404	0.213018	-0.0380522	0.558795	0.00876885	-0.0276923	0.0348432	-0.0219691	0.021213	-0.75903
IGF1	Degrading	0.167614	-0.00562701	0.202985	0.555633	0.0390041	-0.442007	0.0117647	0.00140931	-0.0120598	0.0724638	-0.0368666	0.0643368	-0.000358295	-0.00919456	0.0125923	-0.0326882	0.405088	-0.131872	0.564769	-0.00712758	-0.0206264	-0.06641	0.0964029	-0.609433	-0.598714
IGF1-IL1A	Degrading	0.135574	-0.0490566	0.0578687	0.621942	0.104408	0.0628217	0.0276046	-0.0418508	-0.189509	0.0239651	-0.089569	0.601084	0.0978998	0.0979619	0.297013	-0.0168135	0.200601	-0.0553812	0.63738	0.00946372	-0.0182927	0.216407	-0.0519263	0.04	-0.694404
IGF1-IL1B	Degrading	0.103681	0.0529902	-0.00983359	0.588746	0.0301508	-0.049818	0.0553633	-0.0135511	-0.0390001	-0.015544	-0.0697621	0.0399348	0.00587502	0.00867052	0.0238209	-0.1229	0.294897	-0.0200043	0.831321	0.00176616	-0.0182927	-0.0547358	-0.0414594	0.444228	-0.709377
IGF1-IL6	Degrading	0.0441691	0.0629213	0.315209	0.554387	0.135176	-0.654948	0.0808081	-0.0177599	-0.0261686	0.123288	-0.0261565	0.0832685	0.0859388	0.117685	-0.154568	0.029052	0.261368	-0.150723	0.395573	0.0384485	0.0564972	0.0237885	0.0397554	-0.628635	-0.74887
IGF1-IL8	Degrading	0.0790121	0.0161227	0.338618	0.608726	0.137751	-0.62532	0.133333	-0.039744	-0.0341363	0.121076	-0.0179595	0.0846931	0.0815789	0.0573686	-0.224842	0.0803765	0.370228	-0.175842	0.553918	0.0455927	0.0416069	0.0513699	-0.0363036	-0.567464	-0.76572
IGF1-MMP9	Degrading	0.137345	0.0388014	0.161169	0.630526	0.0476974	-0.430532	0.0626609	0.0023787	0.00261304	0.0514217	-0.0161681	0.0224066	0.0872834	0.0458971	-0.0705612	0.0787756	0.495256	-0.0208557	0.506522	-0.0132664	0.0205279	0.0151111	-0.0345964	0.0397186	-0.708119
IGF1-TNFA	Degrading	0.0639993	0.0770933	0.149411	0.574202	0.084585	-0.471272	0.0682594	0.00908003	-0.0151842	0.0762887	-0.0228619	0.0643368	0.109694	0.0657133	-0.0451109	0.0694607	0.290193	-0.0728962	0.329889	0.035824	-0.0128886	0.04811	-0.0345964	-0.520538	-0.678881
IL10	Degrading	0.149971	-0.0807775	-0.0871336	-0.0898314	0.119392	-0.588406	-0.05	-0.00441251	-0.0465802	-0.0926829	-0.0213919	0.0142259	-0.000896218	-0.0162963	0.0232071	-0.0585098	0.0265325	0.0262596	-0.297143	-0.0280102	-0.173989	-0.135246	0.0937951	0.500876	-0.565647
IL10-IL1A	Degrading	-0.120027	0.0639731	0.046769	0.522525	0.331023	0.0157657	0.185075	-0.0981529	-0.167584	0.00916272	-0.12049	0.214143	0.00587502	0.087159	-0.0327033	-0.0456117	0.330818	-0.0457819	0.268332	0.0129235	0.0233918	0.0381944	-0.0397351	0.236986	-0.685382
IL10-IL1B	Degrading	0.303947	-0.0438048	0.0732385	0.316019	0.206849	-0.558528	0.0730051	-0.00226428	-0.0528836	-0.0116129	-0.109057	0.0288541	0.0273472	0.103268	-0.0397807	0.00734719	0.0723627	-0.043043	0.338434	-0.0540843	-0.00906344	-0.0100273	0.01875	-0.149877	-0.624067
IL10-IL6	Degrading	0.140134	0.00753669	0.0677374	0.264643	0.153509	-0.230305	0.037037	0.0106491	-0.00107598	0.0465187	-0.0295871	0.0407166	-0.00251346	-0.0269461	0.0425032	-0.0606314	0.212435	0.000232819	0.319149	-0.0125403	-0.00830189	0.0164225	-0.00641026	-0.0218341	-0.734496
IL10-IL8	Degrading	-0.0306986	0.0328566	0.137039	0.594896	0.174037	-0.294914	0.0404218	-0.045099	-0.00938343	0.0658326	-0.0699479	0.0789679	0.00957786	0.0641201	-0.259362	0.048404	0.122836	-0.0788439	0.444776	0.00772472	0.0081663	-0.00544465	-0.00560448	-0.352601	-0.711477
IL10-MMP9	Degrading	-0.0910072	0.118704	0.436946	-0.411886	0.27489	-0.842789	0.217765	-0.152071	-0.124783	0.135135	0.014086	0.131268	0.0973165	0.0985545	-0.402769	0.0650766	0.0521158	-0.460776	-0.321929	0.0595674	0.109333	0.0464716	-0.0039968	-0.168539	-0.256813
IL10-TNFA	Degrading	0.111326	0.0410119	0.112662	-0.0890866	0.234633	-0.602282	0.14554	-0.00403371	-0.051762	0.105533	0.0035591	0.0430544	0.02582	0.077957	-0.137616	-0.0585098	0.14641	-0.0524656	-0.208451	0.0468803	0.0792557	0.0696893	0.0527903	-0.345104	-0.65849
IL13	Degrading	0.0773304	0.0161227	0.140097	0.139346	0.019475	-0.480235	0.113636	-0.00813191	-0.00684165	0.116868	0.0114487	0.0846931	0.0532384	0.0449008	-0.0547759	0.0663138	0.0960068	-0.0804756	-0.0199382	0.06917	0.0402299	0.0255057	-0.0194805	-0.469058	-0.606089
IL13-IL1A	Degrading	0.0967915	0.0490308	0.0578687	0.593203	0.0429752	0.046264	0.101974	-0.00593608	-0.226541	0.0889018	-0.107462	0.872304	0.0978998	0.0997375	0.447287	0.127987	0.273224	-0.103864	0.680984	0.00527983	0.0132939	0.512324	0.0368098	-0.307523	-0.608314
IL13-IL1B	Degrading	-0.0644618	0.0380623	0.417031	0.624442	0.29562	-0.383836	0.140834	-0.0532152	-0.0442393	0.101433	-0.0364014	0.0903475	0.0298819	0.050519	-0.322897	0.0469758	0.384081	-0.163544	0.423766	0.0439783	-0.011355	0.0406926	-0.0753425	-0.543463	-0.669624
IL13-IL6	Degrading	0.0522367	0.1	0.129442	0.585314	0.115355	-0.359554	0.100494	-0.0129056	-0.00938343	0.158347	-0.0063722	0.087529	0.0278552	0.0576923	-0.153996	0.048404	0.130008	-0.0747818	0.612628	0.0291996	0.100942	0.0431779	-0.0414594	-0.492483	-0.673234
IL13-IL8	Degrading	0.0410855	-0.0490566	0.140097	0.128969	-0.0311665	-0.414096	-0.0380228	-0.0140337	-0.0414492	-0.00512821	-0.0567915	-0.0471111	-0.0296884	-0.0602782	-0.0382253	-0.0788311	0.0291971	-0.0525946	0.0588235	-0.0431894	-0.10596	-0.0633397	-0.0753425	-0.165214	-0.732338
IL13-MMP9	Degrading	0.137345	0.059752	-0.100124	0.382056	0.123391	0.0604192	0.037037	-0.00469817	0.0144432	0.0688836	-0.00516782	-0.00769889	0.0637156	0.0478834	0.0655437	0.0235276	0.141243	-0.0127094	0.584392	0.0251811	0.0339841	-0.00864816	0.0570571	-0.148265	-0.629768
IL13-TNFA	Degrading	0.112341	0.0114579	0.417031	0.621251	0.0227848	-0.427689	0.122186	-0.0188988	-0.0378467	0.0494089	-0.0376818	0.106899	-0.00594487	0.010101	-0.0308106	0.0760949	0.226182	-0.0982054	0.528128	-0.0103683	-0.00149925	-0.0165138	0.0455927	-0.415424	-0.652587
IL1A	Degrading	0.0543651	0.00674871	0.0216196	0.0324619	0.132584	0.0277968	0.0586207	-0.0347132	-0.285147	-0.00771208	-0.11186	0.721183	0.0878798	0.00974377	0.411892	0.106263	-0.0250482	-0.00841572	0.555256	-0.0431894	0.030479	0.415612	-0.106608	0.183551	-0.707281
IL1B	Degrading	0.00167934	-0.0044159	-0.0757454	-0.0586151	0.543015	-0.348137	0.110749	-0.0137119	-0.043392	-0.149139	-0.0683395	0.0702447	-0.0529889	-0.0378215	0.0592375	-0.1229	-0.0260366	0.000232819	-0.0658841	-0.0501672	-0.0536278	-0.108	-0.0236349	0.443567	-0.741
IL4	Degrading	0.172657	0.129133	0.417031	0.646705	0.0227848	-0.365753	0.172727	-0.0265802	0.0122398	0.175605	0.0162905	0.106899	0.120353	0.110246	-0.0758575	0.15107	0.478048	-0.115364	0.597429	0.097413	0.0741511	0.0633981	0.0730627	-0.657475	-0.0641809
IL4-IL1A	Degrading	-0.147757	0.0365807	0.058865	0.531717	0.331023	0.00838213	0.037037	-0.0833671	-0.171578	-0.0165316	-0.137318	0.348811	0.111677	0.237354	0.035653	-0.0456117	0.25438	-0.0457847	0.0978639	-0.0176449	-0.0136571	0.0497427	-0.0431894	0.0571305	-0.504104
IL4-IL1B	Degrading	-0.524974	0.00199442	0.361702	-0.915573	0.27489	-0.954362	0.0884808	-0.352919	-0.804147	0.107062	-0.0466157	0.0414972	0.210072	0.0791946	-0.657352	0.0650766	-0.0230769	-0.552656	-0.663765	0.00527983	0.0132939	0.0177305	-0.0865052	-0.654545	-0.256813
IL4-IL6	Degrading	0.213357	0.0835165	0.195783	0.537216	0.139033	-0.378314	0.0990099	0.0161796	0.0121818	0.0846468	-0.061771	0.122206	0.0671567	0.0841121	0.102218	0.0552001	0.141935	-0.00859336	0.769236	0.0629973	-0.0198473	0.0255057	0.114245	-0.475343	-0.681719
IL4-IL8	Degrading	0.357329	0.00753669	0.133398	0.439843	0.206849	-0.569136	0.108571	0.0232054	-0.0193149	0.0672219	0.0198387	0.0507655	0.0237762	0.0544452	0.0103756	-0.014215	0.141935	-0.0277152	0.468112	0.0197711	-0.0128886	0.00449236	0.0556391	-0.474679	-0.682939
IL4-MMP9	Degrading	0.388996	-0.0338843	0.151303	0.366789	0.206849	-0.546723	0.0869565	0.00698155	-0.0193149	0.0519952	-0.0432475	0.00422654	0.0521134	-0.0382142	0.0705494	0.00734719	0.0202578	-0.0650233	0.221102	-0.0257713	-0.0653907	-0.0653846	-0.0440565	-0.156167	-0.624067
IL4-TNFA	Degrading	0.161676	0.0757296	0.0687129	0.543028	0.0691318	-0.149659	0.0777027	0.0102506	-0.00920182	0.018159	-0.0258716	0.0399348	0.170775	0.244077	0.146922	-0.058157	0.438819	0.0150633	0.674231	0.0311964	-0.0653907	-0.035514	0.06894	0.021213	-0.699366
IL6	Degrading	0.190289	-0.0174868	-0.0667199	-0.12189	-0.00959024	-0.648878	0.0454545	0.000909643	-0.0351542	-0.124821	-0.0805848	0.0430544	-0.0652423	-0.00439239	-0.0467878	-0.0585098	-0.0172084	0.015797	-0.269043	-0.0556593	-0.0782889	-0.0752062	-0.0278232	0.462951	-0.66126
IL8	Degrading	0.106691	0.00832342	0.28819	0.611182	0.0593014	-0.426446	0.0884808	-0.0182141	-0.0378467	0.123043	0.025987	0.0903475	0.0911458	0.0589849	-0.134925	0.10777	0.108131	-0.0384916	0.835119	0.0452703	-0.0594766	0.0386117	-0.0457952	-0.3599	-0.694404
MMP9	Degrading	0.207435	0.0317337	0.12459	-0.361045	0.084585	0.0928532	0.0437828	-0.0112036	-0.0475603	0.0672219	-0.000812436	0.0775255	0.0878798	-0.050536	0.0705229	0.0723156	0.0767896	-0.0106161	-0.433873	0.00457908	-0.0404984	-0.00590104	0.00632911	-0.0795848	-0.707281
TGFB1	Degrading	0.276644	0.0529902	-0.0376992	-0.0502226	0.0698795	-0.579612	-0.0167598	0.0227559	-0.0295698	-0.0481283	-0.029243	-0.00255319	0.0340771	-0.0561971	-0.00486723	-0.0440645	0.0483005	0.0303369	-0.0812742	-0.0291333	-0.0879479	-0.0345472	0.0172144	0.470374	-0.725471
TGFB1-IL1A	Degrading	0.121294	0.00950119	0.115894	0.636109	0.154127	0.0635522	0.104918	-0.024172	-0.171251	-0.0302234	-0.088542	0.807485	0.0978998	0.042568	0.40094	0.0242778	0.488339	-0.0271007	0.62935	-0.0628056	0.0219619	0.0529915	-0.0626058	0.264894	-0.660467
TGFB1-IL1B	Degrading	0.0683138	-0.016247	0.187709	-0.562706	0.175801	-0.342696	0.105651	-0.0167206	-0.0845193	0.0610778	-0.0631761	0.00422654	-0.0559758	0.0303887	-0.155508	-0.014053	0	-0.161413	-0.439556	-0.0118153	0.03677	0.019469	-0.048414	-0.587594	-0.697708
TGFB1-IL6	Degrading	-0.112016	-0.0521447	0.195783	0.61077	-0.0078329	-0.58072	0.0553633	-0.0808699	-0.0341363	0.0683304	-0.0836901	-0.0807339	0.02582	0.017192	-0.376023	-0.016	0.394767	-0.136453	0.543719	-0.0378259	-0.0494894	-0.0384255	-0.0827586	-0.286472	-0.753273
TGFB1-IL8	Degrading	-0.0391774	-0.0399002	0.0280306	0.531717	0.0593014	-0.388536	0.0099728	-0.0620629	-0.024414	-0.0178513	-0.0439548	0.0484653	0.00232267	-0.0760784	-0.26297	-0.0323525	0.223358	0.00198056	0.115656	-0.0313869	-0.0340557	-0.0736434	-0.121429	0.259661	-0.693168
TGFB1-MMP9	Degrading	0.293731	0.0328566	0.0312046	0.0516965	0.0153061	-0.545132	0.037037	0.0148394	-0.0118772	-0.00836013	-0.0263845	0.0272502	0.00178763	0.0140137	0.0458082	-0.0602772	0.0274223	0.00833367	-0.271264	-0.0268895	-0.0503145	-0.0221402	-0.139746	0.160323	-0.649455
TGFB1-TNFA	Degrading	0.0419945	0.0417465	0.140097	0.167295	0.0698795	-0.377261	0.0561798	-0.00216996	-0.0414492	0.0444851	-0.0531775	-0.0471111	-0.0152727	0.0314155	-0.0527335	-0.0606314	0.0283105	-0.0691449	0.118233	-0.0118153	-0.0503145	-0.0970297	-0.203065	-0.496916	-0.725471
TNFA	Degrading	0.406053	-0.0334572	-0.0289017	0.121256	0.075818	-0.567225	0.0361871	0.00815576	-0.0250434	-0.0714042	-0.00353011	0.0272502	-0.0449102	0.00867052	0.0929819	-0.0326882	0.180908	0.0151763	0.0206283	-0.0228013	-0.0421217	-0.0335821	0.0448669	0.189711	-0.649455
